# Supplementary material for: Development and evaluation of the automated multipurpose molecular testing system PCRpack for high-throughput SARS-CoV-2 testing
Source: Microbiol Spectr. 2023 Nov 9;11(6):e02716-23. doi: 10.1128/spectrum.02716-23 (PMC10715159; doi:10.1128/spectrum.02716-23)
Supplement: Dataset S1 to S3. — Dataset to support results. [file spectrum.02716-23-s0002.xlsx]

## Sheet: Dataset S1
Dataset S1. Ct values of the 436 reference assay-positive samples.
Sample ID	Ct value of the reference assay	Specimen type	SARS-CoV-2 RT-PCR result of PCRpack
B+106	34	Nasal	Negative
KU2021081322180	36.69	Nasopharyngeal	Negative
KU2021081727580	33.04	Nasopharyngeal	Negative
KU2022016041	34.58	Nasopharyngeal	Negative
KU2022016040	32.64	Nasopharyngeal	Negative
KU2022020975	32.79	Nasopharyngeal	Negative
KU2022020631	33.7	Nasopharyngeal	Negative
KU2022021832	33.98	Nasopharyngeal	Negative
KU2022022150	35.01	Nasopharyngeal	Negative
KU2022024466	34.8	Nasopharyngeal	Negative
KU2022030569	33.17	Nasopharyngeal	Negative
KU2022030221	33.73	Nasopharyngeal	Negative
ZT014-472	32.3	Saliva	Negative
ZT015-582	32.48	Saliva	Negative
ZT029-554	35.09	Saliva	Negative
B+21	25	Nasal	Positive
B+22	23.6	Nasal	Positive
B+23	24.9	Nasal	Positive
B+24	25.1	Nasal	Positive
B+25	21.9	Nasal	Positive
B+26	26.2	Nasal	Positive
B+27	24	Nasal	Positive
B+28	18.5	Nasal	Positive
B+29	24.1	Nasal	Positive
B+30	21.9	Nasal	Positive
B+31	19.2	Nasal	Positive
B+32	25.5	Nasal	Positive
B+33	19.6	Nasal	Positive
B+34	22	Nasal	Positive
B+35	25.9	Nasal	Positive
B+36	21.9	Nasal	Positive
B+37	23.5	Nasal	Positive
B+38	19.7	Nasal	Positive
B+39	25.5	Nasal	Positive
B+40	25.1	Nasal	Positive
B+41	25.7	Nasal	Positive
B+42	18.1	Nasal	Positive
B+43	20	Nasal	Positive
B+44	19	Nasal	Positive
B+45	22.6	Nasal	Positive
B+46	24.9	Nasal	Positive
B+47	25.6	Nasal	Positive
B+48	25.1	Nasal	Positive
B+49	22.4	Nasal	Positive
B+50	25.7	Nasal	Positive
B+51	20.9	Nasal	Positive
B+52	23	Nasal	Positive
B+53	25.7	Nasal	Positive
B+54	23.5	Nasal	Positive
B+55	22.8	Nasal	Positive
B+56	25.1	Nasal	Positive
B+57	15.3	Nasal	Positive
B+58	18.7	Nasal	Positive
B+59	27.6	Nasal	Positive
B+60	22.4	Nasal	Positive
B+61	26.7	Nasal	Positive
B+62	22.7	Nasal	Positive
B+63	24.1	Nasal	Positive
B+64	24.1	Nasal	Positive
B+65	20.5	Nasal	Positive
B+66	25.4	Nasal	Positive
B+67	26.2	Nasal	Positive
B+68	26.7	Nasal	Positive
B+69	18.3	Nasal	Positive
B+70	19.4	Nasal	Positive
B+71	18.4	Nasal	Positive
B+72	21.7	Nasal	Positive
B+73	20.5	Nasal	Positive
B+74	18.5	Nasal	Positive
B+75	20.3	Nasal	Positive
B+76	19	Nasal	Positive
B+77	20.2	Nasal	Positive
B+78	21	Nasal	Positive
B+79	20.9	Nasal	Positive
B+80	20	Nasal	Positive
B+81	20.2	Nasal	Positive
B+82	20	Nasal	Positive
B+83	14.9	Nasal	Positive
B+84	18.1	Nasal	Positive
B+85	20.7	Nasal	Positive
B+101	33.7	Nasal	Positive
B+102	33.66	Nasal	Positive
B+103	33.91	Nasal	Positive
B+104	33.43	Nasal	Positive
B+105	32.7	Nasal	Positive
B+107	33.19	Nasal	Positive
B+108	34.53	Nasal	Positive
B+109	32.69	Nasal	Positive
B+111	35.67	Nasal	Positive
B+112	34.67	Nasal	Positive
B+113	31.61	Nasal	Positive
B+114	28.85	Nasal	Positive
B+115	31.48	Nasal	Positive
B+116	33.18	Nasal	Positive
B+117	34.9	Nasal	Positive
B+118	34.59	Nasal	Positive
B+119	33.76	Nasal	Positive
B+120	34.86	Nasal	Positive
B+121	27.46	Nasal	Positive
B+122	30.19	Nasal	Positive
B+123	30.86	Nasal	Positive
B+124	33.48	Nasal	Positive
B+125	30.49	Nasal	Positive
B+126	31.79	Nasal	Positive
B+127	28.86	Nasal	Positive
B+128	31.79	Nasal	Positive
B+129	31.79	Nasal	Positive
B+130	31.11	Nasal	Positive
B+131	33.78	Nasal	Positive
B+132	30.91	Nasal	Positive
NR+51	29.18	Nasopharyngeal	Positive
NR+52	26.59	Nasopharyngeal	Positive
NR+53	19.86	Nasopharyngeal	Positive
NR+54	28.14	Nasopharyngeal	Positive
NR+55	28.74	Nasopharyngeal	Positive
NR+56	29.91	Nasopharyngeal	Positive
NR+57	28.01	Nasopharyngeal	Positive
NR+58	27.04	Nasopharyngeal	Positive
NR+59	27.74	Nasopharyngeal	Positive
NR+60	27.1	Nasopharyngeal	Positive
NR+61	21.32	Nasopharyngeal	Positive
NR+62	21.29	Nasopharyngeal	Positive
NR+63	24.2	Nasopharyngeal	Positive
NR+64	19.57	Nasopharyngeal	Positive
NR+65	20.02	Nasopharyngeal	Positive
NR+66	19.76	Nasopharyngeal	Positive
NR+67	22.98	Nasopharyngeal	Positive
NR+68	22.78	Nasopharyngeal	Positive
NR+69	22.97	Nasopharyngeal	Positive
NR+70	24.87	Nasopharyngeal	Positive
NR+71	17.32	Nasopharyngeal	Positive
NR+72	28.98	Nasopharyngeal	Positive
NR+73	27.44	Nasopharyngeal	Positive
NR+74	32.99	Nasopharyngeal	Positive
NR+75	30.81	Nasopharyngeal	Positive
NR+76	33.53	Nasopharyngeal	Positive
NR+77	30.31	Nasopharyngeal	Positive
NR+78	33.23	Nasopharyngeal	Positive
NR+79	30.67	Nasopharyngeal	Positive
ZT007-880	34.27	Saliva	Positive
KU2021073049090	15.64	Nasopharyngeal	Positive
KU2021080202120	21.26	Nasopharyngeal	Positive
KU2021080200800	15.03	Nasopharyngeal	Positive
KU2021080305470	14.76	Nasopharyngeal	Positive
KU2021080407720	32.86	Nasopharyngeal	Positive
KU2021080712040	31.18	Nasopharyngeal	Positive
KU2021081015640	17.5	Nasopharyngeal	Positive
KU2021081116690	24.91	Nasopharyngeal	Positive
KU2021081118730	19.21	Nasopharyngeal	Positive
KU2021081218890	15.6	Nasopharyngeal	Positive
KU2021081218900	15.25	Nasopharyngeal	Positive
KU2021081218920	21.81	Nasopharyngeal	Positive
KU2021081219910	15.04	Nasopharyngeal	Positive
KU2021081320940	26.18	Nasopharyngeal	Positive
KU2021081423330	14.86	Nasopharyngeal	Positive
KU2021081624320	28.62	Nasopharyngeal	Positive
KU2021081624330	17.08	Nasopharyngeal	Positive
KU2021081727600	32.1	Nasopharyngeal	Positive
KU2021082337060	15.2	Nasopharyngeal	Positive
KU2021082337070	14.76	Nasopharyngeal	Positive
KU2021082441450	17.25	Nasopharyngeal	Positive
KU2021082643730	17.64	Nasopharyngeal	Positive
KU2021082745780	17.56	Nasopharyngeal	Positive
KU2021090202410	29.35	Nasopharyngeal	Positive
KU2021090203570	19.31	Nasopharyngeal	Positive
KU2021090406700	21.58	Nasopharyngeal	Positive
KU2021090609800	29.84	Nasopharyngeal	Positive
KU2021090914730	34.71	Nasopharyngeal	Positive
KU2021091017840	16.06	Nasopharyngeal	Positive
KU2021091321570	16.58	Nasopharyngeal	Positive
KU2022012796	18.35	Nasopharyngeal	Positive
KU2022012855	20.9	Nasopharyngeal	Positive
KU2022012960	17.49	Nasopharyngeal	Positive
KU2022013011	20.89	Nasopharyngeal	Positive
KU2022013157	15.53	Nasopharyngeal	Positive
KU2022013264	17.09	Nasopharyngeal	Positive
KU2022013266	19.58	Nasopharyngeal	Positive
KU2022013267	19.66	Nasopharyngeal	Positive
KU2022013268	22.18	Nasopharyngeal	Positive
KU2022013320	16.15	Nasopharyngeal	Positive
KU2022013426	19.67	Nasopharyngeal	Positive
KU2022013559	15.78	Nasopharyngeal	Positive
KU2022013560	16.48	Nasopharyngeal	Positive
KU2022013592	15.63	Nasopharyngeal	Positive
KU2022013664	16.99	Nasopharyngeal	Positive
KU2022013801	25.44	Nasopharyngeal	Positive
KU2022013100	29.27	Nasopharyngeal	Positive
KU2022013321	27.82	Nasopharyngeal	Positive
KU2022013079	31.66	Nasopharyngeal	Positive
KU2022012653	34.58	Nasopharyngeal	Positive
KU2022012656	20.25	Nasopharyngeal	Positive
KU2022012781	30.65	Nasopharyngeal	Positive
KU2022015351	16.6	Nasopharyngeal	Positive
KU2022015611	32.79	Nasopharyngeal	Positive
KU2022015059	29.35	Nasopharyngeal	Positive
KU2022015154	25.07	Nasopharyngeal	Positive
KU2022015156	16.31	Nasopharyngeal	Positive
KU2022015234	12.17	Nasopharyngeal	Positive
KU2022015238	14.67	Nasopharyngeal	Positive
KU2022015359	15.17	Nasopharyngeal	Positive
KU2022015456	21.37	Nasopharyngeal	Positive
KU2022015563	18.65	Nasopharyngeal	Positive
KU2022015567	16.29	Nasopharyngeal	Positive
KU2022015607	18.86	Nasopharyngeal	Positive
KU2022015608	19.13	Nasopharyngeal	Positive
KU2022015609	21.6	Nasopharyngeal	Positive
KU2022015675	25.64	Nasopharyngeal	Positive
KU2022015689	27.74	Nasopharyngeal	Positive
KU2022015690	17.36	Nasopharyngeal	Positive
KU2022015691	28.92	Nasopharyngeal	Positive
KU2022015758	20.94	Nasopharyngeal	Positive
KU2022015797	17.31	Nasopharyngeal	Positive
KU2022015900	17.64	Nasopharyngeal	Positive
KU2022015903	27.23	Nasopharyngeal	Positive
KU2022015906	24.56	Nasopharyngeal	Positive
KU2022015991	19.76	Nasopharyngeal	Positive
KU2022016043	17.56	Nasopharyngeal	Positive
KU2022016047	20.49	Nasopharyngeal	Positive
KU2022016056	17.18	Nasopharyngeal	Positive
KU2022016077	17.63	Nasopharyngeal	Positive
KU2022016110	23.52	Nasopharyngeal	Positive
KU2022016130	19.38	Nasopharyngeal	Positive
KU2022020130	20.94	Nasopharyngeal	Positive
KU2022016206	21.16	Nasopharyngeal	Positive
KU2022016341	24.14	Nasopharyngeal	Positive
KU2022016494	18.49	Nasopharyngeal	Positive
KU2022016499	22.13	Nasopharyngeal	Positive
KU2022016502	19.47	Nasopharyngeal	Positive
KU2022016538	20.9	Nasopharyngeal	Positive
KU2022021005	29.33	Nasopharyngeal	Positive
KU2022016575	29.22	Nasopharyngeal	Positive
KU2022016577	19.01	Nasopharyngeal	Positive
KU2022020939	25.72	Nasopharyngeal	Positive
KU2022020940	25.97	Nasopharyngeal	Positive
KU2022016611	23.38	Nasopharyngeal	Positive
KU2022016612	18.69	Nasopharyngeal	Positive
KU2022020129	20.09	Nasopharyngeal	Positive
KU2022020200	28.74	Nasopharyngeal	Positive
KU2022020203	25.92	Nasopharyngeal	Positive
KU2022020215	25	Nasopharyngeal	Positive
KU2022020275	28.53	Nasopharyngeal	Positive
KU2022020356	18.78	Nasopharyngeal	Positive
KU2022020358	20.94	Nasopharyngeal	Positive
KU2022020413	16.69	Nasopharyngeal	Positive
KU2022020476	18.09	Nasopharyngeal	Positive
KU2022020488	30.12	Nasopharyngeal	Positive
KU2022020591	25.55	Nasopharyngeal	Positive
KU2022020592	23.47	Nasopharyngeal	Positive
KU2022020632	32.63	Nasopharyngeal	Positive
KU2022020666	18.69	Nasopharyngeal	Positive
KU2022020711	15.06	Nasopharyngeal	Positive
KU2022020712	30.59	Nasopharyngeal	Positive
KU2022020713	27.13	Nasopharyngeal	Positive
KU2022020868	20.77	Nasopharyngeal	Positive
KU2022020869	17.31	Nasopharyngeal	Positive
KU2022021072	17.95	Nasopharyngeal	Positive
KU2022021091	24.92	Nasopharyngeal	Positive
KU2022021094	22.51	Nasopharyngeal	Positive
KU2022021096	14.02	Nasopharyngeal	Positive
KU2022021312	19.16	Nasopharyngeal	Positive
KU2022021315	20.64	Nasopharyngeal	Positive
KU2022021372	21.03	Nasopharyngeal	Positive
KU2022021482	29.42	Nasopharyngeal	Positive
KU2022021409	24.57	Nasopharyngeal	Positive
KU2022021550	25.95	Nasopharyngeal	Positive
KU2022021605	21.47	Nasopharyngeal	Positive
KU2022021725	16.93	Nasopharyngeal	Positive
KU2022021727	19.73	Nasopharyngeal	Positive
KU2022021729	17.52	Nasopharyngeal	Positive
KU2022021730	17.79	Nasopharyngeal	Positive
KU2022021731	23.08	Nasopharyngeal	Positive
KU2022021762	27.27	Nasopharyngeal	Positive
KU2022021831	17.21	Nasopharyngeal	Positive
KU2022021891	30.51	Nasopharyngeal	Positive
KU2022021990	17.74	Nasopharyngeal	Positive
KU2022022014	19.41	Nasopharyngeal	Positive
KU2022022083	18.04	Nasopharyngeal	Positive
KU2022022089	20.81	Nasopharyngeal	Positive
KU2022022090	21.45	Nasopharyngeal	Positive
KU2022022095	24.27	Nasopharyngeal	Positive
KU2022022113	22.4	Nasopharyngeal	Positive
KU2022022121	26.15	Nasopharyngeal	Positive
KU2022022137	16.85	Nasopharyngeal	Positive
KU2022022138	24.51	Nasopharyngeal	Positive
KU2022022142	17.21	Nasopharyngeal	Positive
KU2022022143	25.22	Nasopharyngeal	Positive
KU2022022144	19.1	Nasopharyngeal	Positive
KU2022022152	16.53	Nasopharyngeal	Positive
KU2022024424	28.36	Nasopharyngeal	Positive
KU2022024349	32.52	Nasopharyngeal	Positive
KU2022024728	17.91	Nasopharyngeal	Positive
KU2022024448	18.39	Nasopharyngeal	Positive
KU2022023977	27.62	Nasopharyngeal	Positive
KU2022023872	15.22	Nasopharyngeal	Positive
KU2022023794	32.97	Nasopharyngeal	Positive
KU2022023871	19.24	Nasopharyngeal	Positive
KU2022024053	27.24	Nasopharyngeal	Positive
KU2022023686	19.04	Nasopharyngeal	Positive
KU2022024183	21.07	Nasopharyngeal	Positive
KU2022023697	17.47	Nasopharyngeal	Positive
KU2022023688	25.2	Nasopharyngeal	Positive
KU2022023611	27.17	Nasopharyngeal	Positive
KU2022023632	31.15	Nasopharyngeal	Positive
KU2022024623	20.61	Nasopharyngeal	Positive
KU2022024622	21.38	Nasopharyngeal	Positive
KU2022024624	22.95	Nasopharyngeal	Positive
KU2022023915	18.8	Nasopharyngeal	Positive
KU2022023490	30.19	Nasopharyngeal	Positive
KU2022023470	22.66	Nasopharyngeal	Positive
KU2022023491	30.83	Nasopharyngeal	Positive
KU2022023518	33.11	Nasopharyngeal	Positive
KU2022022322	26.97	Nasopharyngeal	Positive
KU2022022306	17.79	Nasopharyngeal	Positive
KU2022022302	29.54	Nasopharyngeal	Positive
KU2022023100	24.67	Nasopharyngeal	Positive
KU2022022305	20.04	Nasopharyngeal	Positive
KU2022022319	18.9	Nasopharyngeal	Positive
KU2022022509	21.5	Nasopharyngeal	Positive
KU2022023386	18.21	Nasopharyngeal	Positive
KU2022022952	16.13	Nasopharyngeal	Positive
KU2022023492	22.35	Nasopharyngeal	Positive
KU2022023288	20.35	Nasopharyngeal	Positive
KU2022022955	16.1	Nasopharyngeal	Positive
KU2022023176	26.19	Nasopharyngeal	Positive
KU2022022959	17.93	Nasopharyngeal	Positive
KU2022023547	16.17	Nasopharyngeal	Positive
KU2022022954	18.77	Nasopharyngeal	Positive
KU2022023537	30.54	Nasopharyngeal	Positive
KU2022023265	23.66	Nasopharyngeal	Positive
KU2022022507	17.16	Nasopharyngeal	Positive
KU2022022610	27.85	Nasopharyngeal	Positive
KU2022022621	19.46	Nasopharyngeal	Positive
KU2022022557	26.14	Nasopharyngeal	Positive
KU2022022657	25.05	Nasopharyngeal	Positive
KU2022030861	26.43	Nasopharyngeal	Positive
KU2022030547	22.61	Nasopharyngeal	Positive
KU2022030548	18.64	Nasopharyngeal	Positive
KU2022030616	18.62	Nasopharyngeal	Positive
KU2022030549	21.84	Nasopharyngeal	Positive
KU2022030505	20.34	Nasopharyngeal	Positive
KU2022030618	21.24	Nasopharyngeal	Positive
KU2022030408	24.15	Nasopharyngeal	Positive
KU2022030356	18.11	Nasopharyngeal	Positive
KU2022030104	18.02	Nasopharyngeal	Positive
KU2022030029	21.7	Nasopharyngeal	Positive
KU2022030245	20.87	Nasopharyngeal	Positive
KU2022025026	20.47	Nasopharyngeal	Positive
ZT008-169	30.28	Saliva	Positive
ZT008-745	25.71	Saliva	Positive
ZT008-731	25.83	Saliva	Positive
ZT009-222	32.7	Saliva	Positive
ZT010-114	29.71	Saliva	Positive
ZT010-116	34.26	Saliva	Positive
ZT010-125	24.51	Saliva	Positive
ZT010-119	26.49	Saliva	Positive
ZT010-135	29.89	Saliva	Positive
ZT010-198	24.35	Saliva	Positive
ZT010-199	29.24	Saliva	Positive
ZT010-196	28.03	Saliva	Positive
ZT010-197	28.54	Saliva	Positive
ZT010-253	31.9	Saliva	Positive
ZT010-254	23.32	Saliva	Positive
ZT010-225	31.77	Saliva	Positive
ZT010-249	34.77	Saliva	Positive
ZT012-207	32.5	Saliva	Positive
ZT012-261	29.25	Saliva	Positive
ZT012-256	26.8	Saliva	Positive
ZT012-270	25.68	Saliva	Positive
ZT011-165	26.73	Saliva	Positive
ZT012-523	33.5	Saliva	Positive
ZAA613	30.22	Saliva	Positive
ZAA630	24.58	Saliva	Positive
ZAA631	23.22	Saliva	Positive
ZAA633	28.67	Saliva	Positive
ZAA635	28.34	Saliva	Positive
ZT011-534	32.3	Saliva	Positive
ZAB943	34.32	Saliva	Positive
ZT012-614	31.15	Saliva	Positive
ZT012-606	32.85	Saliva	Positive
ZT012-605	30.29	Saliva	Positive
ZAB169	28.63	Saliva	Positive
ZT013-454	18.73	Saliva	Positive
ZT013-450	30.49	Saliva	Positive
ZT013-459	32.34	Saliva	Positive
ZT013-439	25.03	Saliva	Positive
ZT013-460	32.51	Saliva	Positive
ZT013-183	27.9	Saliva	Positive
ZT013-178	25.84	Saliva	Positive
ZT014-510	31.14	Saliva	Positive
ZT014-412	22.11	Saliva	Positive
ZT014-816	27.02	Saliva	Positive
ZT014-195	28.04	Saliva	Positive
ZT014-439	30.52	Saliva	Positive
ZT014-427	31.74	Saliva	Positive
ZT015-431	32.34	Saliva	Positive
ZT016-272	29.35	Saliva	Positive
ZT014-864	24.71	Saliva	Positive
ZT014-802	27.23	Saliva	Positive
ZT013-511	18.33	Saliva	Positive
ZT013-518	32.73	Saliva	Positive
ZT014-859	24.66	Saliva	Positive
ZT016-415	31.37	Saliva	Positive
ZT016-411	22.28	Saliva	Positive
ZT016-392	30.47	Saliva	Positive
ZT016-391	29.78	Saliva	Positive
ZT016-393	26.23	Saliva	Positive
ZT016-399	24.16	Saliva	Positive
ZT016-401	31.72	Saliva	Positive
ZT013-798	36.85	Saliva	Positive
ZT013-778	32.76	Saliva	Positive
ZT015-425	33.06	Saliva	Positive
KCG00511	28.93	Saliva	Positive
ZT026-432	21.78	Saliva	Positive
ZT028-193	22.78	Saliva	Positive
ZT028-196	34.89	Saliva	Positive
ZT028-691	29.33	Saliva	Positive
ZT029-312	28.46	Saliva	Positive
ZT029-189	24.78	Saliva	Positive
ZT029-178	27.05	Saliva	Positive
ZT029-190	31.96	Saliva	Positive
ZT029-552	29.03	Saliva	Positive
ZT029-553	26.69	Saliva	Positive
ZT029-549	28.65	Saliva	Positive
ZT029-538	23.73	Saliva	Positive
ZT029-581	27.27	Saliva	Positive
ZT029-572	20.13	Saliva	Positive
ZT029-571	20.04	Saliva	Positive
ZT029-584	27.66	Saliva	Positive
ZT029-577	29.82	Saliva	Positive
ZT029-574	31.76	Saliva	Positive
ZT029-566	22.75	Saliva	Positive
ZT029-568	29.75	Saliva	Positive
ZT029-210	25.48	Saliva	Positive
KCG00604	30.56	Saliva	Positive
KCG00600	25.79	Saliva	Positive
KCG00605	32.86	Saliva	Positive

## Sheet: Dataset S2
Dataset S2. Test times for each test step between the PCRpack and manual testing methods.
System	Workflow	Step	Hands-on?	Included in the total test time?	Time (trial1)	Time (trial2)	Time (trial3)	Time (average)
PCRpack	Accessioning	Vortex and cetrifuge tubes	Yes	Yes	00:07:19	00:07:51	00:06:44	00:07:18
	Accessioning	Place tubes in tube rack	Yes	Yes	00:02:24	00:02:47	00:02:30	00:02:33.667000
	Accessioning	Configure test run/Tube barcore registration	Yes	Yes	00:02:15	00:01:47	00:01:52	00:01:58
	Sample transfer	Open tube/Setup reagents and labowares	Yes	Yes	00:02:20	00:02:58	00:01:58	00:02:25.333000
	Sample transfer	Dispense reagent to PCR plate	No	Yes	00:02:13	00:02:10	00:02:12	00:02:11.667000
	Sample transfer	Transfer samples/controls to PCR plate	No	Yes	00:21:20	00:21:25	00:20:41	00:21:08.667000
	Sample treatment	Heat PCR plate on thermal cycler	No	Yes	00:08:02	00:08:37	00:08:31	00:08:23.333000
	Sample treatment	Prepare PCR master mix	Yes	No	00:02:21	00:02:01	00:01:41	00:02:01
	PCR setup	Dispense master mix to PCR plate	No	Yes	00:05:52	00:05:52	00:06:12	00:05:58.667000
	PCR	Mix PCR plate	Yes	Yes	00:00:10	00:00:10	00:00:10	00:00:10
	PCR	Setup PCR instrument	Yes	Yes	00:00:40	00:00:38	00:00:37	00:00:38.333000
	PCR	Run realtime PCR instrument	No	Yes	01:03:00	01:07:36	01:08:14	01:06:16.667000
	PCR	Clean Biomek deck	Yes	No	00:04:20	00:04:42	00:08:00	00:05:40.667000
	Analysis	Analyze realtime PCR data	Yes	Yes	00:00:20	00:00:25	00:00:29	00:00:24.667000
	Analysis	Quality control	No	No
	Analysis	Result interpretation	No	No
	Analysis	Result approval	Yes	Yes	00:03:40	00:01:24	00:02:15	00:02:26.333000
	Total				01:59:35	02:03:40	02:02:25	02:01:53.333000
	Hands-on total				00:25:49	00:24:43	00:26:16	00:25:36
Manual	Accessioning	Tube barcode registration	Yes	Yes	00:11:34	00:06:24	00:07:00	00:08:19.333000
	Accessioning	Vortex and cetrifuge tubes	Yes	Yes	00:08:06	00:07:51	00:08:40	00:08:12.333000
	Sample transfer	Dispense reagent to PCR plate	Yes	Yes	00:04:50	00:01:56	00:01:30	00:02:45.333000
	Sample transfer	Assign tube barcode to plate well	Yes	Yes	00:11:07	00:10:07	00:09:59	00:10:24.333000
	Sample transfer	Open tube/Transfer samples to PCR plate	Yes	Yes	00:19:48	00:17:07	00:16:01	00:17:38.667000
	Sample transfer	Transfer samples/controls to PCR plate	Yes	Yes	00:01:00	00:01:00	00:01:00	00:01:00
	Sample treatment	Centrifuge PCR plate	Yes	Yes	00:03:49	00:03:51	00:03:50	00:03:50
	Sample treatment	Register PCR plate/Setup thermal cycler	Yes	Yes	00:03:14	00:02:52	00:02:37	00:02:54.333000
	Sample treatment	Heat PCR plate on thermal cycler	No	Yes	00:08:15	00:09:10	00:08:46	00:08:43.667000
	Sample treatment	Prepare PCR master mix	Yes	No	00:02:34	00:02:36	00:02:01	00:02:23.667000
	PCR setup	Dispense master mix to PCR plate	Yes	Yes	00:12:53	00:06:41	00:05:16	00:08:16.667000
	PCR	Centrifuge PCR plate	Yes	Yes	00:03:49	00:03:51	00:03:50	00:03:50
	PCR	Setup PCR instrument	Yes	Yes	00:01:15	00:00:49	00:00:22	00:00:48.667000
	PCR	Run realtime PCR instrument	No	Yes	01:08:00	01:08:00	01:08:00	01:08:00
	PCR	Clean bench	Yes	No	00:01:14	00:00:59	00:00:57	00:01:03.333000
	PCR	Input bacode-well assignment data	Yes	No	00:09:40	00:07:50	00:08:23	00:08:37.667000
	Analysis	Analyze realtime PCR data	Yes	Yes	00:02:05	00:00:46	00:01:00	00:01:17
	Analysis	Quality control	No	No
	Analysis	Result interpretation	No	No
	Analysis	Result approval	Yes	Yes	00:03:45	00:02:20	00:01:40	00:02:35
	Total				02:43:30	02:22:45	02:19:31	02:28:35.333000
	Hands-on total				01:40:43	01:17:00	01:14:06	01:23:56.333000

## Sheet: Dataset S3
Dataset S3. Data for cost estimation.
Cost	Test method	Consumables	Cost for one sample per one batch of 94 samples, $
Consumables	PCRpack and manual	Assay reagent	11.234
	PCRpack and manual	Control	0.0390071
	PCRpack	Liquid handler tip 50 μl	0.0299867
	PCRpack	Liquid handler tip 250 μl	0.208688
	PCRpack	Liquid handler tip 1000 μl	0.776241
	PCRpack and manual	Reserovoir	0.0120922
	PCRpack and manual	PCR plate	0.208688
	PCRpack	2.0 mL tube	0.00435904
	PCRpack and manual	Pippette tip 1000 μl	0.00573404
	Manual	Reserovoir	0.0120922
	Manual	Pippette tip 1000 μl long	0.137023
	Manual	Deepwell plate	0.093617
	Manual	Pippette tip 1000 μl	0.00191135
	Manual	Pippette tip 20 μl	0.0105319
	Manual	5.0 mL tube	0.00458333
	Manual	Pippette tip 200 μl	0.126383
	PCRpack	Total	12.5188
	Manual	Total	11.8857
Cost	Test method	Hands-on time per one batch of 94 samples	No. of batches	Total hands-on time	Total labor cost for the maximum number of samples during 8-hour shift, $
Labor	PCRpack	00:25:36	6	02:33:36	63.75
	Manual	01:23:56.333000	4	05:35:45.333000	139.583
Cost	Test method	Consumables cost per one sample	No. of samples	Labor cost per one sample	Total running cost for the maximum number of samples during 8-hour shift, $
Total running cost	PCRpack	12.5188	564	0.113032	12.6319
	Manual	11.8857	376	0.371232	12.2569
